# Supplementary material for: Polyphenol-Based Nanomedicine: Versatile Platforms for Immune Modulation and Therapeutic Delivery
Source: Molecules. 2026 Mar 22;31(6):1051. doi: 10.3390/molecules31061051 (PMC13029208; doi:10.3390/molecules31061051)
Supplement: Supplementary file 1 [file molecules-31-01051-s001.zip]

Archive with 1 entries (1 files):
- molecules-4138874-supplementary.pdf
